# Supplementary material for: Characterisation of Candida parapsilosis CYP51 as a Drug Target Using Saccharomyces cerevisiae as Host
Source: J Fungi (Basel). 2022 Jan 10;8(1):69. doi: 10.3390/jof8010069 (PMC8781857; doi:10.3390/jof8010069)
Supplement: Supplementary file 1 [file jof-08-00069-s001.zip]

Archive with 1 entries (1 files):
- jof-1528068-supplementary.pdf
